# Supplementary material for: Fulvestrant and everolimus efficacy after CDK4/6 inhibitor: a prospective study with circulating tumor DNA analysis
Source: Oncogene. 2024 Feb 27;43(16):1214–22. doi: 10.1038/s41388-024-02986-6 (PMC11014798; doi:10.1038/s41388-024-02986-6)
Supplement: Supplementary file 2 — Supplementary table 3 [file 41388_2024_2986_MOESM2_ESM.xlsx]

## Sheet: Feuil1
Supplementary table 3. ddPCR data.
Patient ID	Sampling time	Mutation used for ctDNA monitoring	ctDNA (Copies/mL of plasma)	total cfcDNA (copies/mL of plasma)	MAF (%)
1	Baseline	TP53 : c.637C>T	405	1887	21.44
1	3-5 weeks	TP53 : c.637C>T	45	3390	1.34
2	Baseline	PIK3CA : c.1633G>A	50	1693	2.95
2	3-5 weeks	PIK3CA : c.1633G>A	101	1563	6.46
3	Baseline	PIK3CA : c.3140A>G	0	437	0.00
3	3-5 weeks	PIK3CA : c.3140A>G	0	3163	0.00
3	Progression	PIK3CA : c.3140A>G	6	1475	0.43
4	Baseline	PIK3CA : c.1633G>A	17	1269	1.36
4	3-5 weeks	PIK3CA : c.1633G>A	67	3701	1.82
5	Baseline	PIK3CA : c.1634A>G	0	2988	0.00
5	Progression	PIK3CA : c.1634A>G	0	5327	0.00
6	Baseline	PIK3CA : c.1633G>A	0	3763	0.00
6	3-5 weeks	PIK3CA : c.1633G>A	0	2971	0.00
6	Progression	PIK3CA : c.1633G>A	0	1714	0.00
7	Baseline	PIK3CA : c.3140A>G	2182	8324	26.21
7	3-5 weeks	PIK3CA : c.3140A>G	267	5405	4.94
8	Baseline	AKT1 : c.49G>A	0	4444	0.00
8	3-5 weeks	AKT1 : c.49G>A	0	74736	0.00
9	Baseline	PIK3CA : c.3140A>G	118	2145	5.51
9	3-5 weeks	PIK3CA : c.3140A>G	0	6955	0..00
10	Baseline	PIK3CA : c.3140A>G	25	3566	0.71
10	3-5 weeks	PIK3CA : c.3140A>G	90	1991	4.52
10	Progression	PIK3CA : c.3140A>G	16	1176	1.39
11	Baseline	AKT1 : c.49G>A	262	10887	2.40
11	3-5 weeks	AKT1 : c.49G>A	164	11458	1.43
12	Baseline	PIK3CA : c.1633G>A	0	1189	0.00
12	3-5 weeks	PIK3CA : c.1633G>A	255	24482	1.04
13	Baseline	ESR1 : c.1613A>G	56	3485	1.62
13	3-5 weeks	ESR1 : c.1613A>G	0	5281	0.00
13	Progression	ESR1 : c.1613A>G	359	2725	13.18
14	Baseline	PIK3CA : c.3140A>G	0	1210	0.00
14	3-5 weeks	PIK3CA : c.3140A>G	0	3262	0.00
14	Progression	PIK3CA : c.3140A>G	0	346	0.00
15	Baseline	PIK3CA : c.1633G>A	0	2291	0.00
15	3-5 weeks	PIK3CA : c.1633G>A	0	3542	0.00
15	Progression	PIK3CA : c.1633G>A	0	1558	0.00
16	Baseline	PIK3CA : c.3140A>G	11	4482	0.24
16	3-5 weeks	PIK3CA : c.3140A>G	0	3083	0.00
17	Baseline	PIK3CA : c.3140A>G	38	1356	2.82
17	3-5 weeks	PIK3CA : c.3140A>G	86	8812	0.98
17	Progression	PIK3CA : c.3140A>G	99	2687	3.69
18	Baseline	PIK3CA : c.1035T>A	335	2939	11.38
18	3-5 weeks	PIK3CA : c.1035T>A	205	3913	5.25
19	Baseline	PIK3CA : c.3140A>G	14	17150	0.08
19	3-5 weeks	PIK3CA : c.3140A>G	0	9746	0.00
20	Baseline	ESR1 : c.1610A>C	22	512	4.26
21	Baseline	PIK3CA : c.1035T>A	16	763	2.15
21	3-5 weeks	PIK3CA : c.1035T>A	61	2609	2.33
21	progression	PIK3CA : c.1035T>A	205	2083	9.86
22	Baseline	PIK3CA : c.3140A>G	245	1049	23.40
22	Progression	PIK3CA : c.3140A>G	3511	8262	42.50
23	Baseline	PIK3CA : c.3140A>G	0	2699	0.00
23	Progression	PIK3CA : c.3140A>G	0	2949	0.00
24	Baseline	ESR1 : c.1613A>G	931	20778	4.48
25	Baseline	ESR1 : c.1610A>C	13	954	1.33
25	Progression	ESR1 : c.1610A>C	28	1291	2.18
26	Baseline	ESR1: c.1605_1610del	48	739	6.52
26	3-5 weeks	ESR1: c.1605_1610del	4	1921	0.19
26	Progression	ESR1: c.1605_1610del	635	3849	16.49
27	Baseline	RET: c.2731 G>A	0	1013	0.00
28	Baseline	PIK3CA: c.1268C>T	0	1599	0.00
29	Baseline	PTEN: c.955_958del / p.(Thr319*)	23	1875	1.21
29	3-5 weeks	PTEN: c.955_958del / p.(Thr319*)	0	3431	0.00
30	Baseline	TRRAP : c.6883C>T	0	2302	0.00
30	3-5 weeks	TRRAP : c.6883C>T	0	4256	0.00
31	Baseline	APC : c.1786T>C	0	844	0.00
31	3-5 weeks	APC : c.1786T>C	0	10149	0.00
32	Baseline	PI3KCA: c.2597T>G	76	911	8.29
32	3-5 weeks	PI3KCA: c.2597T>G	111	8274	1.35
32	Progression	PI3KCA: c.2597T>G	58	3378	1.71
33	Baseline	PIK3CA: c.3140A>T	69045	194182	35.56
33	3-5 weeks	PIK3CA: c.3140A>T	1519636	2759455	55.07
34	Baseline	CUX1: c.3556C>T	74	2420	3.04
34	3-5 weeks	CUX1: c.3556C>T	0	2685	0.00
35	Baseline	PIK3CA: c.197C>T	0	421	0.00
35	3-5 weeks	PIK3CA: c.197C>T	0	1337	0.00
35	Progression	PIK3CA: c.197C>T	0	2242	0.00
36	Baseline	ESR1: c.1613A>G	674	4601	14.64
36	3-5 weeks	ESR1: c.1613A>G	908	5403	16.81
37	Baseline	ESR1: c.1610A>C	143	2148	6.64
37	3-5 weeks	ESR1: c.1610A>C	0	8651	0.00
38	Baseline	KRAS: c.35G>T	192	5571	3.44
38	3-5 weeks	KRAS: c.35G>T	89	6416	1.39
39	Baseline	PIK3CA: c.1357G>C	25436	72909	34.89
40	Baseline	TP53 : c.488A>G	11	2446	0.45
41	Baseline	GATA3 : c.1220dup	0	4157	0.00
41	3-5 weeks	GATA3 : c.1220dup	0	7118	0.00
42	Baseline	PIK3CA : c.3193_3202delinsTT	9	1457	0.62
42	3-5 weeks	PIK3CA : c.3193_3202delinsTT	0	3519	0.00
43	Baseline	TP53 : c.517G>A	10	2836	0.35
43	3-5 weeks	TP53 : c.517G>A	3	2435	0.11
43	Progression	TP53 : c.517G>A	106	1164	9.14
44	Baseline	GATA3 : c.998delinsGT	36	1095	3.32
44	3-5 weeks	GATA3 : c.998delinsGT	75	2656	2.81
44	Progression	GATA3 : c.998delinsGT	2168	31582	6.87
45	Baseline	PIK3CA : c.1633_1634delinsAG	258	4918	5.25
45	3-5 weeks	PIK3CA : c.1633_1634delinsAG	3	1449	0.22
46	Baseline	TP53 : c.216del	12	687	1.72
47	Baseline	ATM : c.866_868del	9568	18182	52.63
47	3-5 weeks	ATM : c.866_868del	115	4588	2.52
47	Progression	ATM : c.866_868del	286	3878	7.39
